# Supplementary material for: Identification and Analysis of a Four-Gene Set for Diagnosing SFTS Virus Infection Based on Machine Learning Methods and Its Association with Immune Cell Infiltration
Source: Viruses. 2023 Oct 20;15(10):2126. doi: 10.3390/v15102126 (PMC10612101; doi:10.3390/v15102126)
Supplement: Supplementary file 1 [file viruses-15-02126-s001.zip › Table S1.csv]

E2F2	ADIPOR1	H2AC17	CENPO	E2F2|H2AC17	CENPO|E2F2	ADIPOR1|E2F2	ADIPOR1|H2AC17	CENPO|H2AC17	ADIPOR1|CENPO	CENPO|E2F2|H2AC17	ADIPOR1|E2F2|H2AC17	ADIPOR1|CENPO|H2AC17	ADIPOR1|CENPO|E2F2	ADIPOR1|CENPO|E2F2|H2AC17
PURINE_METABOLISM	NOD_LIKE_RECEPTOR_SIGNALING_PATHWAY	GALACTOSE_METABOLISM	PPAR_SIGNALING_PATHWAY	GLYCOLYSIS_GLUCONEOGENESIS	RNA_POLYMERASE	EPITHELIAL_CELL_SIGNALING_IN_HELICOBACTER_PYLORI_INFECTION	APOPTOSIS	PANCREATIC_CANCER		PROTEIN_EXPORT	TRYPTOPHAN_METABOLISM	SNARE_INTERACTIONS_IN_VESICULAR_TRANSPORT	SPLICEOSOME	HOMOLOGOUS_RECOMBINATION
BASE_EXCISION_REPAIR	GLYOXYLATE_AND_DICARBOXYLATE_METABOLISM	PROSTATE_CANCER	MTOR_SIGNALING_PATHWAY	PYRIMIDINE_METABOLISM	PROPANOATE_METABOLISM					SELENOAMINO_ACID_METABOLISM	BASAL_TRANSCRIPTION_FACTORS	TERPENOID_BACKBONE_BIOSYNTHESIS		PROGESTERONE_MEDIATED_OOCYTE_MATURATION
TGF_BETA_SIGNALING_PATHWAY	TOLL_LIKE_RECEPTOR_SIGNALING_PATHWAY	BLADDER_CANCER		N_GLYCAN_BIOSYNTHESIS	NON_HOMOLOGOUS_END_JOINING					HUNTINGTONS_DISEASE	SMALL_CELL_LUNG_CANCER			UBIQUITIN_MEDIATED_PROTEOLYSIS
PYRUVATE_METABOLISM	PRION_DISEASES			VALINE_LEUCINE_AND_ISOLEUCINE_DEGRADATION	VASOPRESSIN_REGULATED_WATER_REABSORPTION					DNA_REPLICATION				RNA_DEGRADATION
CARDIAC_MUSCLE_CONTRACTION	ARRHYTHMOGENIC_RIGHT_VENTRICULAR_CARDIOMYOPATHY_ARVC			AMINOACYL_TRNA_BIOSYNTHESIS						CYSTEINE_AND_METHIONINE_METABOLISM				NUCLEOTIDE_EXCISION_REPAIR
BUTANOATE_METABOLISM	CYTOKINE_CYTOKINE_RECEPTOR_INTERACTION			PATHWAYS_IN_CANCER						PROTEASOME				SYSTEMIC_LUPUS_ERYTHEMATOSUS
VALINE_LEUCINE_AND_ISOLEUCINE_BIOSYNTHESIS	DILATED_CARDIOMYOPATHY			MELANOMA						FRUCTOSE_AND_MANNOSE_METABOLISM				OOCYTE_MEIOSIS
BETA_ALANINE_METABOLISM	RIG_I_LIKE_RECEPTOR_SIGNALING_PATHWAY			CHRONIC_MYELOID_LEUKEMIA						PARKINSONS_DISEASE				INTESTINAL_IMMUNE_NETWORK_FOR_IGA_PRODUCTION
ETHER_LIPID_METABOLISM	HEMATOPOIETIC_CELL_LINEAGE			ARGININE_AND_PROLINE_METABOLISM						GLYCOSYLPHOSPHATIDYLINOSITOL_GPI_ANCHOR_BIOSYNTHESIS				CELL_CYCLE
LYSINE_DEGRADATION										ONE_CARBON_POOL_BY_FOLATE				FOLATE_BIOSYNTHESIS
CITRATE_CYCLE_TCA_CYCLE										ALZHEIMERS_DISEASE				P53_SIGNALING_PATHWAY
STEROID_BIOSYNTHESIS										GLUTATHIONE_METABOLISM				MISMATCH_REPAIR
										PEROXISOME				VIBRIO_CHOLERAE_INFECTION
														AMINO_SUGAR_AND_NUCLEOTIDE_SUGAR_METABOLISM
														OXIDATIVE_PHOSPHORYLATION
